# Supplementary material for: Immune System-Related Changes in Preclinical GL261 Glioblastoma under TMZ Treatment: Explaining MRSI-Based Nosological Imaging Findings with RT-PCR Analyses
Source: Cancers (Basel). 2021 May 28;13(11):2663. doi: 10.3390/cancers13112663 (PMC8199490; doi:10.3390/cancers13112663)
Supplement: Supplementary file 1 [file cancers-13-02663-s001.zip]

Archive with 1 entries (1 files):
- cancers-1169241-supplementary -revised-final-2.pdf
